# Supplementary material for: Anti-tumor activity of cetuximab plus avelumab in non-small cell lung cancer patients involves innate immunity activation: findings from the CAVE-Lung trial
Source: J Exp Clin Cancer Res. 2022 Mar 26;41:109. doi: 10.1186/s13046-022-02332-2 (PMC8962159; doi:10.1186/s13046-022-02332-2)
Supplement: Supplementary file 2 — Additional file 2. [file 13046_2022_2332_MOESM2_ESM.xlsx]

## Sheet: Sheet1
APOBEC1
APOBEC2
APOBEC3A
APOBEC3B
APOBEC3C
APOBEC3D
APOBEC3E
APOBEC3F
APOBEC3G
APOBEC3H
APOBEC4
PRKDC
RPA1
Rad50
RAD17
RAD51
RAD51B
RAD51C
RAD54L
NBN (NBS1)
MSH2
ATM
ATR
FANCF
BARD1
BRIP1
CHEK1
CHEK2
FANCA
FANCC
FANCD2
FANCF
FANCM
LIG3
PALB2
PRKDC
POLD1
POLE
POLE4
BRCA1
BRCA2
MLH1
RB1
CARM1
POLR1E
TP53
H2AFX
HIST2H3C
H2AFY
