# Supplementary material for: Anti-tumor activity of cetuximab plus avelumab in non-small cell lung cancer patients involves innate immunity activation: findings from the CAVE-Lung trial
Source: J Exp Clin Cancer Res. 2022 Mar 26;41:109. doi: 10.1186/s13046-022-02332-2 (PMC8962159; doi:10.1186/s13046-022-02332-2)
Supplement: Supplementary file 3 — Additional file 3. [file 13046_2022_2332_MOESM3_ESM.xlsx]

## Sheet: Foglio1
Chr	Start	End	Ref	Alt	Func.refGene	Gene.refGene	GeneDetail.refGene	ExonicFunc.refGene	AAChange.refGene	cytoBand	genomicSuperDups	avsnp150	cosmic70	CLNALLELEID	CLNDN	CLNDISDB	CLNREVSTAT	CLNSIG	ICGC_Id	ICGC_Occurrence	PopFreqMax	1000G_ALL	1000G_EUR	ExAC_ALL	ExAC_NFE	gnomAD_genome_ALL	gnomAD_genome_NFE	gnomAD_exome_ALL	gnomAD_exome_NFE	REVEL	SIFT_score	SIFT_pred	Polyphen2_HDIV_score	Polyphen2_HDIV_pred	Polyphen2_HVAR_score	Polyphen2_HVAR_pred	LRT_score	LRT_pred	MutationTaster_score	MutationTaster_pred	MutationAssessor_score	MutationAssessor_pred	FATHMM_score	FATHMM_pred	RadialSVM_score	RadialSVM_pred	LR_score	LR_pred	VEST3_score
chr3	142275310	142275310	C	T	exonic	ATR	.	nonsynonymous SNV	ATR:NM_001354579:exon8:c.G1801A:p.E601K	3q23	.	rs750384158	.	.	.	.	.	.	.	.	0.0001	.	.	0	0	3.23e-05	0.06662	0.004063	0	0.434	0.48	T	0.997	D	0.985	D	0	D	1	D	0.895	L	-0.3	T	-0.59	T	0.345	T	0.933
chr12	133248857	133248857	G	T	exonic	POLE	.	nonsynonymous SNV	POLE:NM_006231:exon16:c.C1738A:p.H580N,	12q24.33	.	rs371149234	.	405759	Colorectal_cancer,_susceptibility_to,_12|not_specified|not_provided	MONDO:MONDO:0014038,MedGen:C3554460,OMIM:615083|MedGen:CN169374|MedGen:CN517202	criteria_provided,_multiple_submitters,_no_conflicts	Uncertain_significance	.	.	0.0002	.	.	0.0001	0.0002	0.09685	0.0002	0.0001	0.0003	0.306	0.09	T	0.868	P	0.738	P	0	D	1	D	2.56	M	4.21	T	-1082	T	0.095	T	0.59
chr2	86269133	86269133	G	T	exonic	POLR1A	.	nonsynonymous SNV	POLR1A:NM_015425:exon24:c.C3451A:p.R1151S,	2p11.2	.	.	.	.	.	.	.	.	.	.	.	.	.	.	.	.	.	.	.	0.357	0.21	T	0.995	D	0.952	D	0	D	1	D	1465	L	-0.27	T	-0.369	T	0.403	T	0.754
chr17	45234331	45234331	T	G	exonic	CDC27	.	nonsynonymous SNV	CDC27:NM_001353050:exon5:c.A481C:p.T161P	17q21.32	.	rs113206140	.	.	.	.	.	.	MU4553298	COCA-CN|1|187|0.00535,THCA-SA|1|15|0.06667	.	.	.	.	.	.	.	.	.	0.279	0.31	T	0.538	P	0.135	B	0	D	1	D	0	N	0.9	T	-0.907	T	0.13	T	0.797
chr17	45221273	45221273	A	C	exonic	CDC27	.	nonsynonymous SNV	CDC27:NM_001353050:exon8:c.T855G:p.F285L	17q21.32	.	rs1141701	.	.	.	.	.	.	MU4550544	THCA-SA|3|15|0.20000	.	.	.	.	.	.	.	.	.	0.41	0.22	T	0.944	P	0.548	P	0	D	1	D	1935	M	-0.32	T	-0.659	T	0.285	T	0.853
chr17	45234343	45234343	T	G	exonic	CDC27	.	nonsynonymous SNV	CDC27:NM_001353050:exon5:c.A469C:p.N157H	17q21.32	.	rs3208659	.	.	.	.	.	.	MU4549081	THCA-SA|1|15|0.06667	.	.	.	.	.	.	.	.	.	0.233	0.18	T	0.948	P	0.54	P	0	D	1	D	0.55	N	0.88	T	-0.742	T	0.207	T	0.615
chr17	45216132	45216132	T	G	exonic	CDC27	.	nonsynonymous SNV	CDC27:NM_001353050:exon11:c.A1386C:p.L462F	17q21.32	.	rs62075657	ID=COSM4130207,COSM4130208;OCCURENCE=1(thyroid)	.	.	.	.	.	MU4564640	THCA-SA|1|15|0.06667	.	.	.	.	.	.	.	0	0	0.559	0	D	1	D	0.995	D	0	D	1	D	2285	M	-0.69	T	0.103	D	0.531	D	0.834
chr17	45234298	45234298	G	C	exonic	CDC27	.	nonsynonymous SNV	CDC27:NM_001353050:exon5:c.C514G:p.L172V	17q21.32	.	rs62077263	.	.	.	.	.	.	MU4564665	COCA-CN|1|187|0.00535,THCA-SA|3|15|0.20000	.	.	.	.	.	.	.	0.02468	0.009037	0.206	0.51	T	0.997	D	0.942	D	0	D	1	D	0.895	L	0.74	T	-0.646	T	0.324	T	0.74
chr17	45234360	45234360	A	C	exonic	CDC27	.	stopgain	CDC27:NM_001353050:exon5:c.T452G:p.L151X	17q21.32	.	rs62077264	.	.	.	.	.	.	MU4564669	THCA-SA|2|15|0.13333	.	.	.	.	.	.	.	.	.	.	0.75	T	.	.	.	.	0.018	N	1	A	.	.	.	.	.	.	.	.	.
chr17	45249365	45249365	C	T	exonic	CDC27	.	nonsynonymous SNV	CDC27:NM_001114091:exon3:c.G169A:p.A57T	17q21.32	.	rs62077268	.	.	.	.	.	.	MU41086261	COCA-CN|1|187|0.00535	.	.	.	.	.	.	.	0	0	0.839	0.05	D	0.982	D	0.758	P	0	D	1	D	1505	L	-2.2	D	0.378	D	0.667	D	0.911
chr17	45266535	45266535	T	C	exonic	CDC27	.	nonsynonymous SNV	CDC27:NM_001114091:exon1:c.A4G:p.T2A	17q21.32	.	rs62077280	.	691419	Pyloric_stenosis|Esophageal_atresia	Human_Phenotype_Ontology:HP:0002021,MedGen:C0034194|Human_Phenotype_Ontology:HP:0002032,MedGen:C0014850	no_assertion_criteria_provided	Uncertain_significance	MU4552887	THCA-SA|2|15|0.13333	.	.	.	.	.	.	.	.	.	0.231	0.4	T	0.99	D	0.971	D	0.001	N	1	D	0.27	N	0.51	T	-0.721	T	0.272	T	0.339
chr17	45219750	45219750	T	C	exonic	CDC27	.	nonsynonymous SNV	CDC27:NM_001353050:exon9:c.A932G:p.K311R	17q21.32	.	rs74727415	.	.	.	.	.	.	MU4571807	THCA-SA|1|15|0.06667	.	.	.	.	.	.	.	0	0	0.37	0.2	T	0.975	D	0.595	P	0	D	1	D	1.59	L	-0.27	T	-0.489	T	0.322	T	0.739
chr17	45219792	45219792	T	C	exonic	CDC27	.	nonsynonymous SNV	CDC27:NM_001353050:exon9:c.A890G:p.K297R	17q21.32	.	rs78399615	.	.	.	.	.	.	MU4571808	THCA-SA|1|15|0.06667	.	.	.	.	.	.	.	.	.	0.353	0.39	T	0.944	P	0.548	P	0	D	1	D	1965	M	-0.18	T	-0.61	T	0.291	T	0.759
[truncated: 17 more columns]
